# Supplementary material for: Research priorities for rare neurological diseases: a representative view of patient representatives and healthcare professionals from the European Reference Network for Rare Neurological Diseases
Source: Orphanet J Rare Dis. 2021 Mar 18;16:135. doi: 10.1186/s13023-020-01641-z (PMC7976714; doi:10.1186/s13023-020-01641-z)
Supplement: Supplementary file 2 — Additional file 2. The country and disease group focus of the survey’s respondents. [file 13023_2020_1641_MOESM2_ESM.xlsx]

## Sheet: Tabelle1
ERN-RND disease group	# of respondants	# of patient representatives*	# of professionals*
Cerebellar Ataxias & Hereditary Spastic Paraplegias	51	34	17
Atypical Parkinsonian Syndromes	12	1	11
Huntington's disease and other Choreas	32	25	7
Dystonia, (non-epileptic) paroxysmal disorders and Neurodegeneration with Brain Iron Accumulation	34	23	11
Frontotemporal dementia	14	10	4
Leukodystrophies	5		5
Total	148	93	55
* 2 patient representatives and 6 professionals did not indicate a specific disease group
Country	# of respondants	# of patient representatives	# of professionals
Australia	1	1
Austria*	2	2
Belgium	4	3	1
Bulgaria	1		1
Czech Republic	5		5
France	31	28	3
Germany	37	25	12
Hungary	10		10
Ireland	3	3
Italy	17	11	6
Lithuania	2		2
Malta*	1	1
The Netherlands	10	3	7
Norway	2	2
Poland	13	11	2
Slovenia	1		1
Spain	10		10
Sweden	1	1
Switzerland	1	1
United Kingdom	4	3	1
Total	156	95	61
In grey, countries that are part of the ERN-RND network (* affiliated partners)
